# Supplementary material for: Augmentation of Pectoral Fin Teratogenicity by Thalidomide in Human Cytochrome P450 3A-Expressing Zebrafish
Source: Pharmaceuticals (Basel). 2023 Feb 28;16(3):368. doi: 10.3390/ph16030368 (PMC10055635; doi:10.3390/ph16030368)
Supplement: Supplementary file 1 [file pharmaceuticals-16-00368-s001.zip]

Archive with 1 entries (1 files):
- pharmaceuticals-2218471-supplementary.pdf
